# Supplementary material for: Preliminary Evaluation of Gemini-Surfactant-Based Formulations for Antifungal Seed Treatment in Wheat
Source: Molecules. 2026 May 8;31(10):1568. doi: 10.3390/molecules31101568 (PMC13209164; doi:10.3390/molecules31101568)
Supplement: Supplementary file 1 [file molecules-31-01568-s001.zip]

Archive with 3 entries (2 files):
- molecules-4247638-supplementary/
- molecules-4247638-supplementary/supplementary_material_II_soil_trials.docx
- molecules-4247638-supplementary/supplementary_material_I_synthetic_medium_trials.docx
